# Supplementary material for: Syntactic and affective prosody recognition: Schizophrenia vs. Autism spectrum disorders
Source: PLoS One. 2023 Oct 5;18(10):e0292325. doi: 10.1371/journal.pone.0292325 (PMC10553311; doi:10.1371/journal.pone.0292325)
Supplement: S1 File — (XLSX) [file pone.0292325.s001.xlsx]

## Sheet: Data View
Participants	Groups	subj_accuracy	obj_accuracy	accuracy_exp.items	subj_fillers	obj_fillers
1	1	1	0.83	0.92	1	1
2	1	0.83	0.92	0.88	1	1
3	1	0.75	0.92	0.88	1	1
4	1	1	0.92	0.96	1	1
5	1	0.92	1	0.96	1	1
6	1	0.83	0.92	0.79	1	1
7	1	0.83	0.92	0.83	1	1
8	1	0.92	1	0.96	1	1
9	1	1	0.92	0.96	1	1
10	1	0.83	1	0.92	1	1
11	1	0.75	0.92	0.83	1	1
12	1	0.83	0.92	0.83	1	1
13	1	0.92	1	0.96	1	1
14	1	1	0.75	0.88	1	1
15	1	1	0.92	0.96	1	1
1	2	1	1	1	1	1
2	2	0	0.83	0.42	1	1
3	2	0.5	0.83	0.75	1	1
4	2	0.42	1	0.71	0.89	1
5	2	0.83	0.58	0.71	1	1
6	2	0.67	0.75	0.71	1	1
7	2	0.83	1	0.92	1	1
8	2	1	0.83	0.92	1	1
9	2	0.83	0.83	0.83	1	1
10	2	0.25	0.92	0.58	1	0.89
11	2	0.33	0.92	0.63	1	1
12	2	0.83	1	0.92	1	1
13	2	1	0.83	0.92	1	1
14	2	0.91	1	0.96	1	1
15	2	0.83	0.83	0.83	1	1
1	3	0.83	0.83	0.83	1	1
2	3	0.5	1	0.75	1	1
3	3	0.67	1	0.84	1	1
4	3	0.75	1	0.88	1	1
5	3	0.92	0.83	0.88	0.92	1
6	3	1	1	1	1	1
7	3	0.92	0.83	0.88	1	1
8	3	0.58	1	0.79	1	1
9	3	1	0.83	0.92	1	1
10	3	0.92	1	0.96	1	1
11	3	0.5	0.75	0.63	1	1
12	3	0.67	1	0.84	1	1
13	3	0.75	1	0.88	1	1
14	3	0.92	0.83	0.88	1	1
15	3	1	1	1	1	1
